# Supplementary material for: Indocyanine Green as a Marker for Tissue Ischemia in Spinal Tumor Resections and Extended Revisions: A Technical Note
Source: J Clin Med. 2025 Jan 30;14(3):914. doi: 10.3390/jcm14030914 (PMC11818688; doi:10.3390/jcm14030914)
Supplement: Supplementary file 1 [file jcm-14-00914-s001.zip]

Archive with 1 entries (1 files):
- jcm-3430106-supplementary.pdf
